# Supplementary material for: Ferroptosis-related genes as diagnostic markers for major depressive disorder and their correlations with immune infiltration
Source: Front Med (Lausanne). 2023 Oct 24;10:1215180. doi: 10.3389/fmed.2023.1215180 (PMC10627962; doi:10.3389/fmed.2023.1215180)
Supplement: Supplementary file 2 [file Table_2.XLS]

## Sheet: Ferroptosis
Ferroptosis-related Genes
PTGS2
DUSP1
NOS2
NCF2
MT3
UBC
ALB
TXNRD1
SRXN1
GPX2
BNIP3
OXSR1
SELENOS
ANGPTL7
CHAC1
SLC7A11
DDIT4
LOC284561
ASNS
TSC22D3
DDIT3
JDP2
SESN2
SLC1A4
PCK2
TXNIP
VLDLR
GPT2
PSAT1
LURAP1L
SLC7A5
HERPUD1
XBP1
ATF3
SLC3A2
CBS
ATF4
ZNF419
KLHL24
TRIB3
ZFP69B
ATP6V1G2
VEGFA
GDF15
TUBE1
ARRDC3
CEBPG
SNORA16A
RGS4
BLOC1S5-TXNDC5
LOC390705
EIF2S1
KIM-1
IL6
CXCL2
RELA
HSD17B11
AGPAT3
SETD1B
HMOX1
TF
FTL
RPL8
ATP5MC3
TFRC
MAFG
IL33
FTH1
SLC40A1
GPX4
HAMP
HSPB1
NFE2L2
STEAP3
DRD5
DRD4
MAP3K5
MAPK14
SLC2A1
SLC2A3
SLC2A6
SLC2A8
SLC2A12
GLUT13
SLC2A14
EIF2AK4
ALOX5
ALOX12
ALOX15
ACSF2
IREB2
HMGB1
ELAVL1
TFAP2C
SP1
HBA1
NNMT
PLIN4
HIC1
STMN1
RRM2
CAPG
HNF4A
NGB
YWHAE
GABPB1
AURKA
MIR4715
RIPK1
PRDX1
MIR30B
AKR1C1
AKR1C2
AKR1C3
RB1
HSF1
GCLC
SQSTM1
NQO1
MUC1
MT1G
CISD1
FANCD2
FTMT
HSPA5
TP53
HELLS
SCD
FADS2
SRC
STAT3
PML
MTOR
NFS1
TP63
CDKN1A
MIR137
ENPP2
VDAC2
FH
CISD2
MIR9-1
MIR9-2
MIR9-3
ISCU
ACSL3
OTUB1
CD44
LINC00336
BRD4
PRDX6
MIR17
NF2
ARNTL
HIF1A
JUN
CA9
TMBIM4
PLIN2
MIR212
Fer1HCH
AIFM2
LAMP2
ZFP36
PROM2
CHMP5
CHMP6
CAV1
GCH1
CS
EMC2
NOX1
CYBB
NOX3
NOX4
NOX5
DUOX1
DUOX2
G6PD
PGD
PIK3CA
FLT3
SCP2
ACSL4
LPCAT3
NRAS
KRAS
HRAS
TFR2
SLC38A1
SLC1A5
GLS2
GOT1
CARS1
KEAP1
ATG5
ATG7
NCOA4
ALOX12B
ALOX15B
ALOXE3
PHKG2
ACO1
G6PDX
ULK1
ATG3
ATG4D
BECN1
MAP1LC3A
GABARAPL2
GABARAPL1
ATG16L1
WIPI1
WIPI2
SNX4
ATG13
ULK2
SAT1
EGFR
MAPK3
MAPK1
BID
ZEB1
DPP4
CDKN2A
PEBP1
SOCS1
CDO1
MYB
MAPK8
MAPK9
LINC00472
PRKAA2
PRKAA1
BAP1
ABCC1
MIR6852
ACVR1B
TGFBR1
EPAS1
HILPDA
IFNG
ANO6
LPIN1
TNFAIP3
TLR4
ATM
YY1AP1
EGLN2
MIOX
TAZ
MTDH
IDH1
SIRT1
FBXW7
PANX1
DNAJB6
BACH1
LONP1
ACACA
ACSL1
ATP5G3
ACSL5
ACSL6
CFTR
CP
CRYAB
EGLN1
FDFT1
G3BP1
GCLM
GSS
HMGCR
HSBP1
ITGA6
LOX
MAP1LC3B
MAP1LC3C
SAT2
SLC11A2
VDAC3
SLC39A14
SLC39A8
PRNP
SQLE
MDM2
MIF
MYC
PCBP1
PCBP2
SF3B2
GUCY1A1
RNF113A
MIR7-1
RBM10
SF3B1
TGFB1
MUC16
NACA
TBC1D5
RPL38
SNRPC
SNRPF
CNTNAP4
ERH
RACK1
TEX264
WBP11
PCBP3
RPL36A
YTHDF3
ATP5F1B
ACTBL2
IGKC
RUFY3
KBTBD3
SNU13
RTL1
KIAA1614
SRSF8
H2AC1
ABRAXAS2
IGHG4
H2AC21
TUBA4B
IGKV1-5
IGLV3-19
SIAH2
OTUD1
UBR2
CASP8
MIR214
GNB3
HSPA9
ENO2
MYH10
UBA1
RPL5
PRDX2
YWHAZ
CFL1
DLST
GPI
LDHB
HSP90B1
DPYSL2
HADHA
SMC3
XRCC6
CCT5
CKB
EIF4A1
EWSR1
PDIA3
HP
TUBB4A
RPL10
RPSA
RPA2
VAPB
XRCC5
RPL15
VAPA
ACTC1
CBX3
BANF1
FSCN1
KHDRBS1
HNRNPD
LRPPRC
TRIM28
PTBP1
RUVBL1
RPL13A
CNBP
CCT3
DUT
MAP4
PDIA4
RPS13
RPS3A
RPL7
RPS7
RPL26
DHX9
CCT4
ITIH3
KSR2
HMGN1
RPLP0
PFN2
RPLP2
SNRPA
CCT6A
CCT8
HNRNPL
HNRNPM
NOLC1
PDIA6
RPL30
SNRPD2
WTAP
HNRNPA3
NAP1L1
MYL6B
PLXNA4
SLC25A31
USP44
SSBP1
RPL34
RPS4X
SNRPD1
RUFY1
YBX1
ALYREF
ATP5F1A
FAM120A
PARK7
UCHL1
GSTP1
MYH9
VIM
ALDOA
ANXA1
FASN
G0S2
TIGAR
PLA2G6
PRC1
SNCA
TUBA1A
YWHAG
PGK1
YWHAB
FZD7
TTBK2
DECR1
ITGB8
MIR761
MIR4443
TNF
KDM4A
DAZAP1
GABPB1-AS1
CCL5
ABCB10
CYB5R1
MIR326
MIR324
NEDD4
NEDD4L
ACADSB
ABCB6
FXN
LTF
PTEN
GSK3B
SREBF1
WWTR1
PVT1
VDAC1
IDH2
DLD
HNRNPA1
MDM4
MIR424
CD82
HDDC3
POR
TFAP2A
AHCY
STYK1
PIR
SIRT3
CTSB
YAP1
