# Supplementary material for: Ferroptosis-related genes as diagnostic markers for major depressive disorder and their correlations with immune infiltration
Source: Front Med (Lausanne). 2023 Oct 24;10:1215180. doi: 10.3389/fmed.2023.1215180 (PMC10627962; doi:10.3389/fmed.2023.1215180)
Supplement: Supplementary file 3 [file Table_4.xlsx]

## Sheet: cor_data_sigALOX15B 2
	Gene	Correlation	P value
1	ECHDC3	0.377	<0.001
2	G6PD	0.339	<0.001
3	TMEM121B	0.323	<0.001
4	CD163	0.295	<0.001
5	MAFG	0.29	<0.001
6	ACTR6	-0.276	<0.001
7	IRAK3	0.27	<0.001
8	LTB4R	0.266	<0.001
9	BAIAP2-DT	0.264	<0.001
10	OSCAR	0.263	<0.001
11	C12orf29	-0.259	<0.001
12	KCNE1	0.252	<0.001
13	IL1R2	0.252	<0.001
14	MAN1A2	-0.247	0.001
15	ZNF709	-0.246	0.001
16	PRKACB	-0.239	0.001
17	HOPX	-0.239	0.001
18	ABHD3	-0.237	0.001
19	ECRP	0.236	0.001
20	LIPT1	-0.235	0.001
21	ZNF566	-0.234	0.001
22	ASGR2	0.232	0.001
23	ABCD2	-0.229	0.001
24	C14orf28	-0.226	0.002
25	KIF3C	0.225	0.002
26	OTUD7A	-0.222	0.002
27	CRAT	0.22	0.002
28	SH2D1A	-0.219	0.002
29	MMP9	0.219	0.002
30	GZMK	-0.218	0.002
31	ZFP30	-0.217	0.002
32	ZNF268	-0.214	0.003
33	PGLYRP1	0.214	0.003
34	ANO10	0.213	0.003
35	CD8A	-0.211	0.003
36	NCEH1	-0.211	0.003
37	GPR171	-0.209	0.004
38	ARG1	0.206	0.004
39	CES1	0.205	0.004
40	S100A12	0.204	0.005
41	LTF	0.204	0.005
42	ANG	0.202	0.005
43	NUAK1	-0.201	0.005
44	CLEC5A	0.201	0.005
45	CMPK2	-0.201	0.005
46	FAM118A	-0.201	0.005
47	LOC101928307	0.199	0.006
48	TGFBR3	-0.198	0.006
49	PTS	-0.19	0.008
50	NUDT16	0.19	0.008
51	DSC2	-0.188	0.009
52	GZMA	-0.188	0.009
53	PRKAR2B	-0.188	0.009
54	DDX60L	-0.187	0.009
55	ZBTB10	-0.184	0.011
56	PI3	0.181	0.012
57	RORA-AS1	-0.181	0.012
58	NRGN	0.179	0.013
59	TCN1	0.178	0.014
60	TNNT1	0.177	0.014
61	KLRG1	-0.177	0.014
62	LCN2	0.173	0.016
63	SLC1A3	0.172	0.017
64	TDRD9	0.172	0.017
65	MRPL13	-0.172	0.017
66	MAF	-0.171	0.018
67	PDGFC	-0.171	0.018
68	CAMP	0.171	0.018
69	IRGM	-0.17	0.019
70	PLXNA2	0.169	0.019
71	RETN	0.169	0.019
72	TPST1	0.168	0.02
73	RNASE1	0.168	0.02
74	LOC101928635	0.166	0.021
75	GATM	-0.165	0.022
76	VSIG1	-0.162	0.024
77	IGF1R	0.162	0.025
78	SUPT3H	-0.16	0.027
79	RSAD2	-0.159	0.028
80	CD48	-0.157	0.029
81	ARHGEF12	-0.157	0.03
82	RTTN	-0.156	0.03
83	CHIC1	-0.155	0.031
84	SPECC1	-0.155	0.032
85	MAML3	0.153	0.034
86	MCEMP1	0.153	0.034
87	ADAM9	-0.153	0.034
88	HPSE	0.153	0.035
89	GRB10	0.152	0.036
90	UBR5-AS1	-0.151	0.036
91	COL4A3	-0.151	0.037
92	LINC002481	-0.151	0.037
93	RAB13	0.151	0.037
94	ABCG2	-0.15	0.038
95	ZNF567	-0.149	0.039
96	SYTL2	-0.148	0.04
97	HDGFL3	-0.148	0.041
98	S100P	0.146	0.043
99	LOC389831	-0.146	0.044
100	SLCO4C1	-0.146	0.044
101	SLC25A40	-0.145	0.044
102	CYP1B1	0.144	0.046
103	RSL24D1	-0.143	0.048
104	BEND7	0.143	0.048
