# Supplementary material for: Ferroptosis-related genes as diagnostic markers for major depressive disorder and their correlations with immune infiltration
Source: Front Med (Lausanne). 2023 Oct 24;10:1215180. doi: 10.3389/fmed.2023.1215180 (PMC10627962; doi:10.3389/fmed.2023.1215180)
Supplement: Supplementary file 4 [file Table_5.xls]

## Sheet: cor_data_sigRPLP0 2
	Gene	Correlation	Pvalue
1	CD52	0.782	<0.001
2	RPS15A	0.755	<0.001
3	RPL9	0.706	<0.001
4	CD48	0.698	<0.001
5	RPS7	0.686	<0.001
6	MAML3	-0.665	<0.001
7	GPR18	0.623	<0.001
8	IDNK	0.604	<0.001
9	CSAD	-0.602	<0.001
10	NDUFAF4	0.578	<0.001
11	STK3	-0.566	<0.001
12	VEGFA	-0.565	<0.001
13	HK2	-0.563	<0.001
14	TM6SF1	-0.561	<0.001
15	IL1R1	-0.556	<0.001
16	ABHD3	-0.55	<0.001
17	CD3G	0.548	<0.001
18	SIPA1L2	-0.546	<0.001
19	HDGFL3	-0.54	<0.001
20	C11orf1	0.537	<0.001
21	ST3GAL6	-0.536	<0.001
22	SLC25A36	0.536	<0.001
23	HSPH1	0.536	<0.001
24	GOLGA8A	0.529	<0.001
25	SLC22A15	-0.527	<0.001
26	PRIM1	0.52	<0.001
27	SLCO4C1	-0.515	<0.001
28	GPR171	0.512	<0.001
29	SLC8A1	-0.508	<0.001
30	GZMA	0.498	<0.001
31	KLRB1	0.492	<0.001
32	ZNF91	0.48	<0.001
33	MARC1	-0.479	<0.001
34	TTC7B	-0.478	<0.001
35	TGFA	-0.475	<0.001
36	HLA-DOA	0.467	<0.001
37	GRB10	-0.461	<0.001
38	MIS18A	0.46	<0.001
39	GZMK	0.457	<0.001
40	SRR	0.456	<0.001
41	SMAD1	-0.455	<0.001
42	CXCL5	-0.454	<0.001
43	DDX60L	-0.453	<0.001
44	IL18R1	-0.451	<0.001
45	CMPK2	-0.447	<0.001
46	CCPG1	-0.447	<0.001
47	CD1C	0.446	<0.001
48	MS4A1	0.445	<0.001
49	NUDT16	-0.436	<0.001
50	PFKFB2	-0.434	<0.001
51	ERAP2	0.422	<0.001
52	ZIK1	0.422	<0.001
53	TSHZ3	-0.421	<0.001
54	ADAM9	-0.421	<0.001
55	KREMEN1	-0.419	<0.001
56	SPECC1	-0.419	<0.001
57	ZNF527	0.419	<0.001
58	UBR5-AS1	-0.419	<0.001
59	TNFAIP6	-0.417	<0.001
60	HPSE	-0.412	<0.001
61	PTCD2	0.412	<0.001
62	LINC00622	-0.408	<0.001
63	SAMSN1	-0.408	<0.001
64	SLC26A8	-0.406	<0.001
65	ILF3-DT	0.406	<0.001
66	DSC2	-0.405	<0.001
67	NSUN7	-0.405	<0.001
68	F2RL1	-0.402	<0.001
69	GADD45A	-0.401	<0.001
70	LTBP1	-0.4	<0.001
71	DCBLD2	-0.399	<0.001
72	ASPH	-0.396	<0.001
73	GPR174	0.395	<0.001
74	BEND7	-0.394	<0.001
75	ZNRF1	-0.391	<0.001
76	ZNF697	-0.391	<0.001
77	FKBP9	-0.39	<0.001
78	LTB4R	-0.388	<0.001
79	KIF3C	-0.388	<0.001
80	IFIT3	-0.387	<0.001
81	CAPNS2	-0.386	<0.001
82	SHTN1	-0.385	<0.001
83	MSRB3	-0.377	<0.001
84	EGF	-0.376	<0.001
85	HLA-DPB1	0.375	<0.001
86	PRKACB	0.375	<0.001
87	ERV3-2	-0.372	<0.001
88	PRKAR2B	-0.372	<0.001
89	LINC002481	0.371	<0.001
90	MRPL13	0.363	<0.001
91	RORA	0.362	<0.001
92	EPHA4	0.36	<0.001
93	PCDH9	0.36	<0.001
94	MR1	-0.358	<0.001
95	ZNF33B	0.354	<0.001
96	LHFPL2	-0.352	<0.001
97	PDGFC	-0.351	<0.001
98	IL1R2	-0.347	<0.001
99	CACNA1E	-0.347	<0.001
100	SERPING1	-0.344	<0.001
101	SLC24A3	-0.342	<0.001
102	CHIC1	0.342	<0.001
103	BATF2	-0.339	<0.001
104	PEAR1	-0.334	<0.001
105	SLC25A40	-0.333	<0.001
106	SH2D1A	0.328	<0.001
107	TDRD9	-0.327	<0.001
108	LINC02555	-0.325	<0.001
109	RSL24D1	0.324	<0.001
110	PGLYRP1	-0.324	<0.001
111	RHOBTB1	-0.321	<0.001
112	RTTN	0.321	<0.001
113	MAN1A2	0.32	<0.001
114	MMP9	-0.319	<0.001
115	NAPSB	0.317	<0.001
116	SLC26A11	0.314	<0.001
117	TAF1A-AS1	0.313	<0.001
118	EML6	0.311	<0.001
119	LOC153684	0.31	<0.001
120	GPAM	0.308	<0.001
121	RORA-AS1	0.307	<0.001
122	SLC1A3	-0.306	<0.001
123	PROS1	-0.3	<0.001
124	RSAD2	-0.3	<0.001
125	AKR1C3	0.299	<0.001
126	CD8B	0.297	<0.001
127	ARG1	-0.296	<0.001
128	SMIM3	-0.295	<0.001
129	MRPS28	0.293	<0.001
130	TPST1	-0.293	<0.001
131	FAM198B	-0.292	<0.001
132	ZNF709	0.292	<0.001
133	FCRL5	0.289	<0.001
134	HOPX	0.289	<0.001
135	KLRG1	0.288	<0.001
136	G6PD	-0.287	<0.001
137	OSCAR	-0.286	<0.001
138	TKTL1	0.282	<0.001
139	NCEH1	-0.282	<0.001
140	KCNE1	-0.281	<0.001
141	PTX3	-0.281	<0.001
142	ANKRD22	-0.278	<0.001
143	SYTL4	-0.277	<0.001
144	HLA-DQB1	0.277	<0.001
145	THBS1	-0.275	<0.001
146	ITGB3	-0.272	<0.001
147	GP6	-0.268	<0.001
148	ZNF280B	0.266	<0.001
149	SPINK2	0.266	<0.001
150	TCN1	-0.263	<0.001
151	MAFG	-0.26	<0.001
152	INSC	-0.26	<0.001
153	ATP8B4	-0.26	<0.001
154	C12orf29	0.259	<0.001
155	FBXO6	-0.257	<0.001
156	TMEM45B	-0.257	<0.001
157	ANO10	-0.255	<0.001
158	HIP1	-0.255	<0.001
159	PXYLP1	-0.254	<0.001
160	EGOT	0.253	<0.001
161	TMEM121B	-0.252	<0.001
162	SYTL2	0.25	<0.001
163	OLAH	-0.25	<0.001
164	ITGB5	-0.25	<0.001
165	PLOD2	-0.249	0.001
166	PLXNA2	-0.247	0.001
167	SLC16A10	0.245	0.001
168	TREML1	-0.244	0.001
169	FOXQ1	-0.243	0.001
170	NDUFV2-AS1	0.241	0.001
171	PYHIN1	0.237	0.001
172	LAIR2	0.236	0.001
173	CYP1B1	-0.236	0.001
174	MYL9	-0.235	0.001
175	SERPINB2	-0.235	0.001
176	LOC101928635	-0.234	0.001
177	MCEMP1	-0.234	0.001
178	CLEC1B	-0.234	0.001
179	ABCA13	-0.233	0.001
180	C9orf66	-0.232	0.001
181	ARHGEF12	-0.232	0.001
182	DMRTC2	-0.231	0.001
183	GPR84	-0.23	0.001
184	CLEC5A	-0.226	0.002
185	TSGA10	0.225	0.002
186	WASF1	-0.225	0.002
187	KCNA3	0.224	0.002
188	CD177	-0.224	0.002
189	ITGA2B	-0.218	0.002
190	LIN9	0.218	0.002
191	IGF1R	-0.218	0.002
192	CCDC7	0.217	0.002
193	RSPH9	-0.217	0.003
194	SMKR1	0.217	0.003
195	TPRG1	0.215	0.003
196	LOC100129917	0.211	0.003
197	OLR1	-0.209	0.004
198	VSIG1	0.209	0.004
199	SUCNR1	-0.207	0.004
200	PF4V1	-0.207	0.004
201	SELP	-0.207	0.004
202	OTUD7A	0.205	0.004
203	CD8A	0.205	0.004
204	CCDC91	0.204	0.005
205	ECHDC3	-0.204	0.005
206	BTN3A2	0.203	0.005
207	A2M-AS1	0.201	0.005
208	TMEM45A	-0.2	0.005
209	FAM118A	0.197	0.006
210	BTBD11	0.197	0.006
211	NSG1	0.197	0.006
212	COL4A4	0.194	0.007
213	LINC01003	-0.194	0.007
214	PIWIL4	-0.193	0.007
215	ZNF567	0.191	0.008
216	IFT140	0.19	0.008
217	WDR41	-0.189	0.009
218	HSD3B7	-0.188	0.009
219	CBS	-0.187	0.009
220	CLEC12B	-0.187	0.01
221	CAMP	-0.186	0.01
222	CD163	-0.183	0.011
223	TGM2	-0.182	0.011
224	GREB1L	0.18	0.013
225	IRAK3	-0.18	0.013
226	S1PR3	-0.179	0.013
227	LOC102724851	0.175	0.015
228	LIPT1	0.174	0.016
229	NRGN	-0.172	0.017
230	MAF	0.17	0.018
231	PI3	-0.169	0.019
232	RAB13	-0.169	0.019
233	SLPI	-0.168	0.02
234	ADORA3	-0.162	0.025
235	FAM3B	0.161	0.025
236	CLU	-0.158	0.029
237	SUPT3H	0.156	0.031
238	C3AR1	-0.154	0.033
239	ZFP30	0.152	0.035
240	S100B	0.151	0.037
241	S100P	-0.15	0.038
242	NRG1	-0.15	0.038
243	IFI27	-0.147	0.041
244	S100A12	-0.145	0.045
245	LOC644135	0.145	0.045
246	DNAJC6	-0.144	0.046
247	UTS2	0.143	0.048
248	CEACAM6	-0.142	0.049
249	APCDD1	-0.142	0.049
