# Supplementary material for: Ferroptosis-related genes as diagnostic markers for major depressive disorder and their correlations with immune infiltration
Source: Front Med (Lausanne). 2023 Oct 24;10:1215180. doi: 10.3389/fmed.2023.1215180 (PMC10627962; doi:10.3389/fmed.2023.1215180)
Supplement: Supplementary file 5 [file Table_6.xls]

## Sheet: cor_data_sigHP
	Gene	Correlation	P value
1	CAMP	0.656	<0.001
2	MCEMP1	0.609	<0.001
3	PGLYRP1	0.597	<0.001
4	LCN2	0.593	<0.001
5	LTF	0.575	<0.001
6	TCN1	0.556	<0.001
7	MMP8	0.549	<0.001
8	RETN	0.527	<0.001
9	CRISP3	0.523	<0.001
10	CD177	0.509	<0.001
11	SLC26A8	0.496	<0.001
12	SLPI	0.494	<0.001
13	MMP9	0.493	<0.001
14	S100A12	0.493	<0.001
15	OSCAR	0.49	<0.001
16	CEACAM8	0.49	<0.001
17	GPR84	0.474	<0.001
18	ARG1	0.467	<0.001
19	RAB13	0.465	<0.001
20	CACNA1E	0.465	<0.001
21	DEFA4	0.462	<0.001
22	KCNA3	-0.454	<0.001
23	MARC1	0.448	<0.001
24	FKBP9	0.448	<0.001
25	GADD45A	0.446	<0.001
26	IL1R2	0.444	<0.001
27	OLFM4	0.44	<0.001
28	CAPNS2	0.44	<0.001
29	CEACAM6	0.44	<0.001
30	ANKRD22	0.438	<0.001
31	SYTL2	-0.43	<0.001
32	RNASE3	0.426	<0.001
33	RORA-AS1	-0.422	<0.001
34	OLR1	0.419	<0.001
35	TGFBR3	-0.418	<0.001
36	RTTN	-0.415	<0.001
37	MAFG	0.414	<0.001
38	IRAK3	0.414	<0.001
39	CD8A	-0.41	<0.001
40	LTB4R	0.406	<0.001
41	KREMEN1	0.405	<0.001
42	HSD3B7	0.395	<0.001
43	GRB10	0.391	<0.001
44	ECRP	0.387	<0.001
45	TMEM121B	0.384	<0.001
46	ELANE	0.377	<0.001
47	GPR18	-0.374	<0.001
48	ZNF280B	-0.374	<0.001
49	ANO10	0.374	<0.001
50	RSPH9	0.373	<0.001
51	SPATA5	-0.373	<0.001
52	PYHIN1	-0.369	<0.001
53	ABCA13	0.369	<0.001
54	OTUD7A	-0.362	<0.001
55	SYMPK	-0.361	<0.001
56	GPAM	-0.359	<0.001
57	SIPA1L2	0.358	<0.001
58	SLC1A3	0.357	<0.001
59	NRG1	0.357	<0.001
60	HOPX	-0.355	<0.001
61	INSC	0.353	<0.001
62	G6PD	0.351	<0.001
63	ZNF566	-0.35	<0.001
64	VSTM1	0.349	<0.001
65	TGM2	0.349	<0.001
66	LOC389834	-0.348	<0.001
67	TSHZ3	0.348	<0.001
68	CHIC1	-0.347	<0.001
69	A2M-AS1	-0.345	<0.001
70	BEND7	0.344	<0.001
71	MRC2	0.344	<0.001
72	MPO	0.343	<0.001
73	ASGR2	0.341	<0.001
74	A2MP1	-0.341	<0.001
75	SH2D1A	-0.34	<0.001
76	CLEC5A	0.339	<0.001
77	ZBTB10	-0.339	<0.001
78	PI3	0.337	<0.001
79	MS4A1	-0.334	<0.001
80	COL4A3	-0.332	<0.001
81	SMKR1	-0.33	<0.001
82	CBS	0.328	<0.001
83	BMS1P2	-0.327	<0.001
84	IFT140	-0.321	<0.001
85	GATM	-0.316	<0.001
86	SELP	0.315	<0.001
87	PRKACB	-0.313	<0.001
88	RORA	-0.309	<0.001
89	S100P	0.309	<0.001
90	TGFA	0.308	<0.001
91	GPR174	-0.308	<0.001
92	CLYBL-AS2	-0.304	<0.001
93	PTS	-0.304	<0.001
94	LIN9	-0.303	<0.001
95	ABCD2	-0.302	<0.001
96	GPR171	-0.301	<0.001
97	FRMD4A	0.301	<0.001
98	PLXNA2	0.298	<0.001
99	DCBLD2	0.297	<0.001
100	SRR	-0.295	<0.001
101	CCDC7	-0.295	<0.001
102	COL4A4	-0.294	<0.001
103	ECHDC3	0.289	<0.001
104	TNNT1	0.289	<0.001
105	HIP1	0.286	<0.001
106	KLRB1	-0.286	<0.001
107	KCNE1	0.284	<0.001
108	PTCD2	-0.283	<0.001
109	TNFAIP6	0.281	<0.001
110	SIAH2	0.28	<0.001
111	PRIM1	-0.28	<0.001
112	DSC2	0.28	<0.001
113	RNASE1	0.279	<0.001
114	MAML3	0.279	<0.001
115	IL1R1	0.279	<0.001
116	BPGM	0.278	<0.001
117	ADORA3	0.278	<0.001
118	EPB41L4A	-0.277	<0.001
119	IRGM	-0.277	<0.001
120	ZNF709	-0.277	<0.001
121	ZNF567	-0.276	<0.001
122	LHFPL2	0.274	<0.001
123	CD3G	-0.273	<0.001
124	SLC22A15	0.272	<0.001
125	C3AR1	0.271	<0.001
126	CES1	0.27	<0.001
127	LIPT1	-0.27	<0.001
128	KIF3C	0.268	<0.001
129	TMEM45B	0.268	<0.001
130	ALAS2	0.267	<0.001
131	LINC00630	-0.266	<0.001
132	GZMK	-0.266	<0.001
133	IFI27	0.265	<0.001
134	ANKRD9	0.263	<0.001
135	OLAH	0.263	<0.001
136	GOLGA8A	-0.26	<0.001
137	HPSE	0.259	<0.001
138	ZNF91	-0.257	<0.001
139	PCDH9	-0.255	<0.001
140	CD8B	-0.253	<0.001
141	FECH	0.252	<0.001
142	EGOT	-0.252	<0.001
143	HK2	0.251	<0.001
144	NPRL3	0.251	<0.001
145	ZNF268	-0.25	<0.001
146	MARCO	0.248	0.001
147	ACTR6	-0.248	0.001
148	TM6SF1	0.248	0.001
149	KLRG1	-0.247	0.001
150	NSUN7	0.247	0.001
151	CD163	0.247	0.001
152	PTX3	0.247	0.001
153	CLEC1B	0.245	0.001
154	GZMA	-0.241	0.001
155	SMIM3	0.241	0.001
156	ANG	0.238	0.001
157	HSPH1	-0.238	0.001
158	ABCG2	0.234	0.001
159	ERV3-2	0.232	0.001
160	FBXO6	0.231	0.001
161	SLC16A10	-0.23	0.001
162	ST3GAL6	0.23	0.001
163	ZNF527	-0.23	0.001
164	PFKFB2	0.23	0.001
165	ZFP30	-0.229	0.001
166	LOC101928635	0.224	0.002
167	FOLR3	0.222	0.002
168	HLA-DOA	-0.222	0.002
169	TTC7B	0.221	0.002
170	SUPT3H	-0.221	0.002
171	SPINK2	-0.221	0.002
172	RASGEF1B	-0.218	0.002
173	CCPG1	0.217	0.003
174	SCAPER	-0.216	0.003
175	PLA2G7	0.214	0.003
176	STK3	0.214	0.003
177	LOC644135	-0.214	0.003
178	TPRG1	-0.213	0.003
179	NSG1	-0.213	0.003
180	IFIT3	0.213	0.003
181	SERPING1	0.212	0.003
182	TIGIT	-0.21	0.003
183	LOC100129917	-0.21	0.003
184	TDRD9	0.21	0.003
185	ITGA2B	0.208	0.004
186	TRIM71	0.207	0.004
187	TAF1A-AS1	-0.206	0.004
188	MSRB3	0.206	0.004
189	SAMSN1	0.203	0.005
190	SLC26A11	-0.201	0.005
191	BATF2	0.2	0.005
192	TSGA10	-0.198	0.006
193	THBS1	0.197	0.006
194	SERPINB2	0.195	0.007
195	PAQR9	0.195	0.007
196	SLC8A1	0.193	0.007
197	ZIK1	-0.193	0.007
198	IGF1R	0.191	0.008
199	DDX60L	0.19	0.008
200	DMRTC2	0.189	0.009
201	TPST1	0.188	0.009
202	C12orf29	-0.187	0.009
203	PIWIL4	0.186	0.01
204	NUDT16	0.184	0.011
205	MRPS28	-0.183	0.011
206	IL18R1	0.183	0.011
207	C14orf28	-0.182	0.012
208	MAF	-0.18	0.012
209	ADAM12	-0.18	0.012
210	CLU	0.179	0.013
211	VSIG1	-0.179	0.013
212	AKR1C3	-0.171	0.017
213	C9orf66	0.169	0.019
214	CRAT	0.169	0.019
215	EPHA4	-0.169	0.019
216	EPHB2	0.169	0.019
217	ITGB5	0.167	0.02
218	LAIR2	-0.167	0.021
219	LINC002481	-0.166	0.021
220	PROS1	0.166	0.021
221	PLOD2	0.166	0.022
222	SLC25A36	-0.165	0.022
223	IDNK	-0.164	0.023
224	APCDD1	0.163	0.024
225	LINC02555	0.163	0.024
226	TREML1	0.162	0.025
227	S100B	-0.16	0.026
228	SUCNR1	0.158	0.028
229	IGH	-0.157	0.029
230	NRGN	0.157	0.029
231	ZNF33B	-0.156	0.031
232	VEGFA	0.156	0.031
233	GREB1L	-0.153	0.034
234	HLA-DPB1	-0.152	0.035
235	RPS7	-0.15	0.038
236	TMEM45A	0.148	0.04
237	F2RL1	0.146	0.043
238	MYL9	0.143	0.048
239	SLC24A3	0.142	0.049
